# Supplementary material for: The Transcription Factor IRF9 Promotes Colorectal Cancer via Modulating the IL-6/STAT3 Signaling Axis
Source: Cancers (Basel). 2022 Feb 12;14(4):919. doi: 10.3390/cancers14040919 (PMC8869918; doi:10.3390/cancers14040919)
Supplement: Supplementary file 1 [file cancers-14-00919-s001.zip]

Archive with 1 entries (1 files):
- cancers-1525940-supplementary.pdf
